# Supplementary material for: Systematic review protocol for complications following surgical decompression of degenerative cervical myelopathy
Source: PLoS One. 2024 Jan 29;19(1):e0296809. doi: 10.1371/journal.pone.0296809 (PMC10824432; doi:10.1371/journal.pone.0296809)
Supplement: S2 Table — (XLSX) [file pone.0296809.s002.xlsx]

## Sheet: Rate
ID	S	Sub	Author	Year	title	Location	Design	Reg_name	year range	cases	Demographic match?	F #	Age [mean]	Age [SD]	Age [range]	Levels	Technique	Outcome	#	%	Column1

## Sheet: ROB
ID	Author	Year	Title	Area	Were there clear criteria for inclusion in the case series?	Was the condition measured in a standard, reliable way for all participants included in the case series?	Were valid methods used for identification of the condition for all participants included in the case series?	Did the case series have consecutive inclusion of participants?	Did the case series have complete inclusion of participants?	Was there clear reporting of the demographics of the participants in the study?	Was there clear reporting of clinical information of the participants?	Were the outcomes or follow up results of cases clearly reported?	Was there clear reporting of the presenting site(s)/clinic(s) demographic information?	Was statistical analysis appropriate?	Overall quality		Column17	Column18	Column19	Column20	Column21	Column22
108
109
110
111
112
113
114
115
116
117
118
119
120
121
122
